# Supplementary material for: Setting Characteristics, Solubility, Bioactivity and Interaction with Dentin of Four Calcium Silicate-Based Endodontic Sealers
Source: J Funct Biomater. 2026 Apr 17;17(4):192. doi: 10.3390/jfb17040192 (PMC13117805; doi:10.3390/jfb17040192)
Supplement: Supplementary file 1 [file jfb-17-00192-s001.zip]

Archive with 1 entries (1 files):
- jfb-4218681-supplementary.pdf
